# Supplementary material for: Monitoring of Cardiorespiratory Parameters in Rats—Validation Based on Pharmacological Stimulation
Source: Pharmaceuticals (Basel). 2021 Nov 25;14(12):1223. doi: 10.3390/ph14121223 (PMC8705495; doi:10.3390/ph14121223)
Supplement: Supplementary file 1 [file pharmaceuticals-14-01223-s001.zip]

Archive with 1 entries (1 files):
- pharmaceuticals-1445323-supplementary.pdf
